# Supplementary material for: Lipid Transfer Proteins (LTPs)—Structure, Diversity and Roles beyond Antimicrobial Activity
Source: Antibiotics (Basel). 2021 Oct 21;10(11):1281. doi: 10.3390/antibiotics10111281 (PMC8615156; doi:10.3390/antibiotics10111281)
Supplement: Supplementary file 1 [file antibiotics-10-01281-s001.zip]

Archive with 1 entries (1 files):
- antibiotics-1344501-supplementary.pdf
